# Supplementary material for: Depth-Dependent Spatiotemporal Dynamics of Overwintering Pelagic Microcystis in a Temperate Water Body
Source: Microorganisms. 2021 Aug 12;9(8):1718. doi: 10.3390/microorganisms9081718 (PMC8399979; doi:10.3390/microorganisms9081718)
Supplement: Supplementary file 1 [file microorganisms-09-01718-s001.zip]

Archive with 2 entries (2 files):
- SI Data.xlsx
- SI Tables and Figures.pdf
