# Supplementary material for: Depth-Dependent Spatiotemporal Dynamics of Overwintering Pelagic Microcystis in a Temperate Water Body
Source: Microorganisms. 2021 Aug 12;9(8):1718. doi: 10.3390/microorganisms9081718 (PMC8399979; doi:10.3390/microorganisms9081718)
Supplement: Supplementary file 1 [file microorganisms-09-01718-s001.zip › SI Data.xlsx]

## Sheet: Sheet1
Date	Measured Depth (m)	benthos mcyE copies/L	benthos 16s copies/L	epi mcyE copies/L	epi 16s copies/L	ice mcyE copies/L	ice 16S copies/L
2019-02-07	5	8.24463e+06	3.3512e+07	252523	722945
2019-02-07	5	1.30263e+07	5.7634e+07	534926	1.51851e+06
2019-02-07	5.5	6.52485e+06	2.70206e+07	280179	720524
2019-02-07	11	3.66035e+06	1.20242e+07	481112	1.25543e+06
2019-02-07	14	284225	804063	143405	406470
2019-02-07	14	1.56037e+06	7.80896e+06	848630	3.86116e+06
2019-02-07	8.5	1.60563e+07	6.87872e+07	1.06766e+06	5.19288e+06
2019-02-07	5.5	1.86454e+07	7.08892e+07	770368	1.95624e+06
2019-02-07	5.5	2.56694e+07	7.8854e+07	1.39846e+06	4.14302e+06
2019-02-14	4.5	1.29131e+07	3.73543e+07	646686	1.86929e+06
2019-02-14	5.5	6.00928e+07	2.27629e+08	134254	383002
2019-02-14	5.5	912539	3.24318e+06	24258.6	62706.1
2019-02-14	10	1.3188e+06	3.35991e+06	151606	432047
2019-02-14	16	2.30575e+06	6.12691e+06	2.62084e+06	7.08313e+06
2019-02-14	16	1.2352e+06	3.51001e+06	1.45214e+06	4.20306e+06
2019-02-14	11.5	2.78995e+06	7.20207e+06	340266	927433
2019-02-14	6	3.59682e+06	1.0921e+07	241086	705092
2019-02-14	5.5	1.07061e+07	4.14529e+07	242293	789267
2019-02-14	5.5	3.90872e+06	1.71163e+07	148436	374337
2019-02-21	5.5	1.49924e+07	3.81744e+07	368750	979819
2019-02-21	5.5	5.64131e+07	1.41563e+08	3.14429e+06	8.04157e+06
2019-02-21	6	6.50718e+06	1.63147e+07	512796	1.7126e+06
2019-02-21	11.5	6.02294e+06	2.01631e+07	1.16093e+06	3.38792e+06
2019-02-21	18	226251	562461	363137	935203
2019-02-21	12.5	1.30022e+06	6.70164e+06	298985	1.46416e+06
2019-02-21	7	2.02933e+07	8.55696e+07	2.16911e+06	7.33097e+06
2019-02-21	5	1.40932e+08	3.53793e+08	180939	458550
2019-02-21	4.5	7.20505e+07	2.13333e+08	1.98718e+06	7.99619e+06
2019-02-21	4.5	7.97424e+07	2.01405e+08	82712.7	390074
2019-02-28	3.5	4.97749e+07	1.30963e+08	189479	557020	254812	637902
2019-02-28	4.5	1.40524e+08	3.62334e+08	1.11211e+06	4.75995e+06	40759	104343
2019-02-28	5.5	1.32542e+08	3.45186e+08	927540	4.30094e+06	51031	169381
2019-02-28	6.5	1.16685e+08	3.21201e+08	1.22524e+06	4.40798e+06	22993	58974.5
2019-02-28	5.75	5.82626e+07	2.16661e+08	902243	2.34485e+06	211667	741667
2019-02-28	7	7.28845e+06	1.9577e+07	491346	1.41721e+06	23218	63700.6
2019-02-28	11	2.36174e+06	1.0999e+07	257570	1.24823e+06	119909	389000
2019-02-28	15.5	1.00641e+06	4.33889e+06	1.1077e+06	4.87132e+06	28628.1	91833.4
2019-02-28	7.5	1.65738e+07	5.34386e+07	1.47209e+06	6.41573e+06	364908	1.08833e+06
2019-02-28	7.5	9.40482e+06	2.69957e+07	824003	2.62919e+06	170417	763129
2019-02-28	6.25	9.06943e+07	4.52945e+08	869860	2.29215e+06	45018.3	201469
2019-02-28	5	3.88149e+07	1.90605e+08	726133	2.71036e+06	27806.3	69645.2
2019-02-28	5	5.345e+07	1.77942e+08	838571	2.22983e+06	30310.3	78204.3
2019-02-28	4.75	1.07363e+08	4.2913e+08	201353	652163	303050	1.13633e+06
2019-03-07	4	5.67554e+07	2.49478e+08	285100	879158	237741	909457
2019-03-07	5	6.22117e+07	3.05063e+08	29476.6	128487
2019-03-07	5.5	1.42661e+07	6.74009e+07	694274	3.24269e+06
2019-03-07	6.5	1.4185e+07	5.77278e+07	986088	3.81567e+06
2019-03-07	9	6.60671e+06	2.1736e+07	712143	2.17927e+06
2019-03-07	10.5	8.00363e+06	2.58642e+07	781554	2.90921e+06
2019-03-07	16	3.32947e+06	1.49316e+07	4.10994e+06	1.81363e+07
2019-03-07	16	3.18014e+06	1.52305e+07	3.97991e+06	1.76485e+07
2019-03-07	11.5	9.78269e+06	4.47921e+07	1.69944e+06	8.70259e+06
2019-03-07	12	1.839e+07	8.07223e+07	3.7801e+06	1.59355e+07
2019-03-07	10.5	9.71236e+06	4.78907e+07	1.14041e+06	4.86026e+06
2019-03-07	8	1.34697e+07	6.48534e+07	1.38231e+06	5.25152e+06
2019-03-07	5.5	3.73666e+07	9.56496e+07	19435.4	54940.4
2019-03-07	5.5	5.32863e+06	1.33643e+07	131930	399169
2019-03-07	5	5.42845e+07	2.06227e+08	207791	881236
2019-03-12	3.2	1.99953e+07	5.0728e+07	359724	1.5608e+06
2019-03-12	3	1.30907e+07	6.36406e+07	280249	1.31383e+06
2019-03-12	1	1.13824e+07	4.31869e+07	275980	1.37601e+06
2019-03-12	1.1	9.93823e+07	2.917e+08	861979	2.21833e+06
2019-03-12	3	3.48043e+07	1.69641e+08	1.27117e+06	3.85896e+06
2019-03-12	4.5	8.82955e+06	2.49168e+07	402567	1.09451e+06
2019-03-12	4.6	1.04336e+07	3.02526e+07	424444	1.12059e+06
2019-03-12	4.8	1.25334e+07	4.08434e+07	382161	995837
2019-03-12	4	4.06992e+07	2.01831e+08	274965	1.20608e+06
2019-03-12	3.5	6.77939e+06	3.10747e+07	78611.1	374059
